# Supplementary material for: Protection from DNA re-methylation by transcription factors in primordial germ cells and pre-implantation embryos can explain trans-generational epigenetic inheritance
Source: Genome Biol. 2020 May 18;21:118. doi: 10.1186/s13059-020-02036-w (PMC7236515; doi:10.1186/s13059-020-02036-w)
Supplement: Supplementary file 3 — Additional file 3. Genes associated with the binding of reprogramming TFs. Left column: genes with FPKM > 10 in E11.5 PGCs within 10 kb of an E9.5-Hi, E14.5m-trace site. Right column: genes with FPKM > 10 in E16.5m PGCs within 10 kb of an E9.5-trace, E14.5m-Hi site. [file 13059_2020_2036_MOESM3_ESM.txt]

E9.5-Hi,E14.5m-trace	E9.5-trace, E14.5m-Hi
1500009L16Rik	Bcam
4933416M07Rik	Cgnl1
Abhd2	Fabp9
Alg1	Fam19a5
Arhgdia	Hook2
Arid5b	Micu1
Atp2b4	Myo18b
Atp5o	Pced1b
Bpgm	Phldb3
Brap	Rsu1
C2cd5	Slc6a12
Ccdc124	Zfp41
Ccdc189
Ccnd3
Ccne1
Cdc40
Cdc42bpg
Cdca3
Cstf2t
Cyb5b
Dap
Ddc
Dnajb12
Dnajc30
Drg1
Ehmt1
Epp13
Fbxo31
Fgd1
Flrt3
Fxyd2
Gabarapl2
Gadd45a
Gjb3
Glcci1
Gns
Gramd1b
Grhl3
Gstm2
Hk1
Hmgcl
Ier3
Ift22
Igfbpl1
Ip6k2
Ireb2
Jarid2
Kif23
Kirrel
Lipe
Lpar1
Lrfn1
Mark2
Mpp6
Mtmr7
Mum1
Nop10
Nsl1
Nsmaf
Nudt22
Parp1
Pex7
Pfdn5
Phb2
Phf13
Pkp2
Plaa
Ppp1r18
Prkrip1
Psme1
Pttg1ip
Ralgds
Rbm34
Rfc5
Rhobtb2
Rhof
Ror2
Rpl22
Sgpl1
Slc25a19
Slc25a5
Smad7
Smox
Snip1
Srsf6
Stk11
Tbc1d1
Tbrg1
Tfap2c
Tlnrd1
Tmem131l
Tnfaip8
Tnks2
Trh
Txnrd2
Ufm1
Unc50
Usb1
Wbp4
Wdr89
Wtap
Ykt6
Zfp36l1
Zfp462
Zmynd8
